# Supplementary material for: Fragment Discovery by X‐Ray Crystallographic Screening Targeting the CTP Binding Site of Pseudomonas Aeruginosa IspD
Source: Angew Chem Int Ed Engl. 2025 Jan 2;64(6):e202414615. doi: 10.1002/anie.202414615 (PMC11796317; doi:10.1002/anie.202414615)
Supplement: Supplementary file 1 — Supporting Information [file ANIE-64-e202414615-s001.xlsx]

## Sheet: Sheet1
	PUBLISHED VALUES							CORRECTED VALUES
	Compound number	kd	-log KD	HA count	LLE			Compound number	kd (µM)	kd (M)	-log KD	HA count	LE
	2	939	-2.97267	3	-1.35752			2	939	0.000939	3.02733	11	0.377041
	3	186	-2.26951	4	-0.777308			3	186	0.000186	3.73049	17	0.300633
	4	133	-2.12385	3	-0.969892			4	133	0.000133	3.87615	17	0.312372
	5	491	-2.69108	5	-0.737356			5	491	0.000491	3.30892	18	0.251845
	6	208	-2.31806	4	-0.793937			6	208	0.000208	3.68194	21	0.240203
	7	454	-2.65706	5	-0.728033			7	454	0.000454	3.34294	17	0.269402
	8		#NUM!					8		0	#NUM!		#NUM!
	9	536	-2.72916	4	-0.934739			9	536	0.000536	3.27084	20	0.224052
	10	209	-2.32015	5	-0.63572			10	209	0.000209	3.67985	21	0.240067
	11	502	-2.7007	6	-0.616661			11	502	0.000502	3.2993	20	0.226002
	12	239	-2.3784	6	-0.543068			12	239	0.000239	3.6216	21	0.236266
